# Supplementary material for: A Comparative Study between Microwave Hydrodiffusion and Gravity (MHG) and Ultrasound-Assisted Extraction (UAE): Chemical and Biological Characterization of Polyphenol-Enriched Extracts from Aglianico Grape Pomace
Source: Foods. 2023 Jul 11;12(14):2678. doi: 10.3390/foods12142678 (PMC10378583; doi:10.3390/foods12142678)
Supplement: Supplementary file 1 [file foods-12-02678-s001.zip]

Archive with 1 entries (1 files):
- foods-2443828-supplementary.pdf
